# Supplementary material for: Hand Grip Strength Relative to Waist Circumference as a Means to Identify Men and Women Possessing Intact Mobility in a Cohort of Older Adults with Type 2 Diabetes
Source: Biomedicines. 2023 Jan 26;11(2):352. doi: 10.3390/biomedicines11020352 (PMC9953481; doi:10.3390/biomedicines11020352)
Supplement: Supplementary file 1 [file biomedicines-11-00352-s001.zip]

Archive with 1 entries (1 files):
- biomedicines-2154221-supplementary.pdf
